# Supplementary material for: 2DMatPedia, an open computational database of two-dimensional materials from top-down and bottom-up approaches
Source: Sci Data. 2019 Jun 12;6:86. doi: 10.1038/s41597-019-0097-3 (PMC6561947; doi:10.1038/s41597-019-0097-3)
Supplement: Supplementary file 1 — Download metadata file [file 41597_2019_97_MOESM1_ESM.zip › a_Feng120A_assay.txt]

Sample Name	Protocol REF	Assay Name	Raw Data File	Comment[Data Repository]	Comment[Data Record Accession]	Comment[Data Record URI]
materials data	data transformation	2D materials encyclopedia	2Dmatpedia.json	figshare	doi:10.6084/m9.figshare.7699910.v3	https://doi.org/10.6084/m9.figshare.7699910.v3
