# Supplementary material for: 2DMatPedia, an open computational database of two-dimensional materials from top-down and bottom-up approaches
Source: Sci Data. 2019 Jun 12;6:86. doi: 10.1038/s41597-019-0097-3 (PMC6561947; doi:10.1038/s41597-019-0097-3)
Supplement: Supplementary file 1 — Download metadata file [file 41597_2019_97_MOESM1_ESM.zip › s_Feng120A_study.txt]

Source Name	Protocol REF	Sample Name	Factor Value[approach]	Factor Value[number of elements]	Factor Value[bandgap]
Materials Project	Information acquisition	materials data	top-down;bottom-up	1;2;3;4	
