# Supplementary material for: 2DMatPedia, an open computational database of two-dimensional materials from top-down and bottom-up approaches
Source: Sci Data. 2019 Jun 12;6:86. doi: 10.1038/s41597-019-0097-3 (PMC6561947; doi:10.1038/s41597-019-0097-3)
Supplement: Supplementary file 1 — Download metadata file [file 41597_2019_97_MOESM1_ESM.zip › i_Investigation.txt]

# Investigation File generated for Scientific Data with Investigation File Authoring Tool version 0.1.0 on 16/05/2019 - This metadata file is CC0
ONTOLOGY SOURCE REFERENCE
Term Source Name	ERO	OBI	NCIT	EFO	FBbi
Term Source File	http://data.bioontology.org/ontologies/ERO	http://data.bioontology.org/ontologies/OBI	http://data.bioontology.org/ontologies/NCIT	http://data.bioontology.org/ontologies/EFO	http://data.bioontology.org/ontologies/FBbi
Term Source Version	2013-08-02	2014-08-18	17.06d	3.5.1	
Term Source Description	Eagle-I Research Resource Ontology	Ontology for Biomedical Investigations	National Cancer Institute Thesaurus	Experimental Factor Ontology	Biological Imaging Methods Ontology
INVESTIGATION
Investigation Identifier
Investigation Title
Investigation Description
Investigation Submission Date
Investigation Public Release Date
INVESTIGATION PUBLICATIONS
Investigation PubMed ID
Investigation Publication DOI
Investigation Publication Author List
Investigation Publication Title
Investigation Publication Status
Investigation Publication Status Term Accession Number
Investigation Publication Status Term Source REF
INVESTIGATION CONTACTS
Investigation Person Last Name
Investigation Person Mid Initials
Investigation Person First Name
Investigation Person Address
Investigation Person Phone
Investigation Person Fax
Investigation Person Email
Investigation Person Affiliation
Investigation Person Roles
Investigation Person Roles Term Accession Number
Investigation Person Roles Term Source REF
STUDY
Study Identifier	10.1038/s41597-019-0097-3
Study Title	2DMatPedia, an open computational database of two-dimensional materials from top-down and bottom-up approaches
Study Submission Date	19/02/2019
Study Public Release Date	12/06/2019
Study Description	https://www.nature.com/articles/s41597-019-0097-3
Study File Name	s_Feng120A_study.txt
Comment[Subject Keywords]	""
Comment[Manuscript Licence]	CC BY-4.0
Comment[Experimental Metadata Licence]	CC0
Comment[Supplementary Information File Name]
Comment[Supplementary Information File Type]
Comment[Supplementary Information File URL]
Comment[Data Repository]	figshare
Comment[Data Record Accession]	doi:10.6084/m9.figshare.7699910.v3
Comment[Data Record URI]	https://doi.org/10.6084/m9.figshare.7699910.v3
STUDY DESIGN DESCRIPTORS
Study Design Type	modeling and simulation objective	material transformation objective
Study Design Type Term Accession Number	ERO:0100102	OBI:0000456
Study Design Type Term Source REF	ERO	OBI
STUDY PUBLICATIONS
Study PubMed ID
Study Publication DOI
Study Publication Author List
Study Publication Title
Study Publication Status
Study Publication Status Term Accession Number
Study Publication Status Term Source REF
STUDY FACTORS
Study Factor Name	approach	number of elements	bandgap
Study Factor Type	Approach	element	material property
Study Factor Type Term Accession Number	NCIT:C25424	CHEBI:33250	http://www.ifomis.org/bfo/1.1/snap#SpecificallyDependentContinuant
Study Factor Type Term Source REF	NCIT	EFO	EFO
STUDY ASSAYS
Study Assay Measurement Type	material entity
Study Assay Measurement Type Term Accession Number	BFO:0000040
Study Assay Measurement Type Term Source REF	FBbi
Study Assay Technology Type	digital curation
Study Assay Technology Type Term Accession Number	OBI:0302914
Study Assay Technology Type Term Source REF	OBI
Study Assay Technology Platform	""
Study Assay File Name	a_Feng120A_assay.txt
STUDY PROTOCOLS
Study Protocol Name	Information acquisition	data transformation
Study Protocol Type	information acquisition	data transformation
Study Protocol Type Term Accession Number	OBI:0600013	OBI:0200000
Study Protocol Type Term Source REF	OBI	ERO
Study Protocol Description		
Study Protocol URI	""	""
Study Protocol Version		
Study Protocol Parameters Name	""	""
Study Protocol Parameters Name Term Accession Number	""	""
Study Protocol Parameters Name Term Source REF	""	""
Study Protocol Components Name	""	""
Study Protocol Components Type	""	""
Study Protocol Components Type Term Accession Number	""	""
Study Protocol Components Type Term Source REF	""	""
STUDY CONTACTS
Study Person Last Name	Zhou	Shen	Costa	Persson	Ong	Huck	Lu	Ma	Chen	Tang	Feng
Study Person First Name	Jun	Lei	Miguel Dias	Kristin A.	Shyue Ping	Patrick	Yunhao	Xiaoyang	Yiming	Hanmei	Yuan Ping
Study Person Mid Initials
Study Person Email	""	""	""	""	""	""	""	""	""	""	phyfyp@nus.edu.sg
Study Person Phone
Study Person Fax
Study Person Address
Study Person Affiliation	Department of Physics, National University of Singapore, Singapore, 117551, Singapore	Department of Mechanical Engineering, National University of Singapore, Singapore, 117575, Singapore	Centre for Advanced Two-dimensional Materials, National University of Singapore, Singapore, 117546, Singapore	Department of Materials Science and Engineering, University of California Berkeley, California, 94720, USA	Department of NanoEngineering, University of California San Diego, 9500 Gilman Drive, La Jolla, California, 92093, USA	Lawrence Berkeley National Laboratory, Berkeley, California, 94720, USA	State Key Laboratory of Silicon Materials, School of Materials Science and Engineering, Zhejiang University, Hangzhou, 310027, China	Department of Physics, National University of Singapore, Singapore, 117551, Singapore	Department of NanoEngineering, University of California San Diego, 9500 Gilman Drive, La Jolla, California, 92093, USA	Department of NanoEngineering, University of California San Diego, 9500 Gilman Drive, La Jolla, California, 92093, USA	Department of Physics, National University of Singapore, Singapore, 117551, Singapore
Study Person Roles
Study Person Roles Term Accession Number
Study Person Roles Term Source REF
Comment[Study Person ORCID]	0000-0002-5505-7616	0000-0001-6198-5753	""	""	""	""	""	""	""	""	0000-0003-2190-2284
Comment[Funder]
Comment[FundRef ID]
Comment[Funder Term Source REF]
Comment[Grant Identifier]
